# Supplementary material for: Salmonella bongori Provides Insights into the Evolution of the Salmonellae
Source: PLoS Pathog. 2011 Aug 18;7(8):e1002191. doi: 10.1371/journal.ppat.1002191 (PMC3158058; doi:10.1371/journal.ppat.1002191)
Supplement: Table S1 — Details of the strains sequenced in this study, the sequencing strategy, accession numbers and the estimated depth of coverage. (XLS) [file ppat.1002191.s001.xls]

## Sheet: Sheet1
Supplementary Table 1		Supplementary Table 1
	Strain Name	SRA sample submission	Serovar	ST	Previous name	Source (if recorded)	Date of isolation	Country	Read length	Estimated depth of coverage$
1	RKI-1593	ERS004192	O66:z65:-	62	S. Malawi	Fishmeal from Malawi lake	-	Malawi	54 PE	230a
2	CDC-2703-76	ERS004191	O48:z41:-	62	-	Parakeet	1976	USA	54 PE	190a
3	IP7688/91	ERS002039	O66:z39:-	62	-	Ovine	1991	(France, Paris from) Ivory Coast	54 PE	40*
4	285 CT	ERS004193	O48:z35:-	395	-	Child	1985	Catania, Italy	54 PE	219a
5	CEIM 44847	ERS004249	O48:z35:-	395	-	Child	1998	Agrigento, Italy	54 PE	43*
6	CEIM 44833	ERS004196	O48:z35:-	396	-	Child	1998	Palermo, Italy	54 PE	164a
7	RKI-1373	ERS004176	O60:z41:-	397	-	Human	-	Senegal	54 PE	266a
8	12419 (ATCC 43975)	EMBL	O66:z35:-	398	-	Frog	1972	Africa	Capillary sequenced£	-
9	RKI-1397	ERS004190	O66:z35:-	398	S. Maregrosso	Faeces from ocellated skink	-	Messina, Italy	54 PE	214a
10	RKI-1398	ERS004173	O66:z65:-	399	-	-	-	-	54 PE	192a
11	IP1900/76	ERS004246	O66:z35:-	399	S. Maregrosso	Lizard	-	Germany (Hamburg) from Italy	54 PE	42*
12	RKI-1786	ERS004174	O66:z81:-	400	-	Food	-	United Kingdom	54 PE	311a
13	RKI-1300	ERS004170	O48:z35:-	401	S. Bongor	Lizard	1966	Chad	54 PE	283a
14	CEIM 46049	ERS004175	O48:z35:-	403	-	Cheese	1999	Agrigento, Italy	54 PE	212a
15	IP6031/93	ERS002041	O13,22:r:-	403	-	Cockroach	1993	Germany	54 PE	44*
16	IP0224/66	ERS002029	O48:z39:-	New1	S. Sakaraha	Human stools	1966	(France, Paris from Brussels) Belgium	54 PE	25*
17	IP1387/73	ERS002030	O1,40:z81:-	New2	-	Food	1973	Germany	54 PE	21*
18	IP2022/77	ERS002031	O44:r:-	New3	S. Camdeni	Lizard-zoo	1977	United Kingdom	54 PE	31*
19	IP3846/83	ERS002032	O44:z39:-	New4	-	Food	1982	(Germany, Hamburg, from) Ghana	54 PE	29*
20	IP4327/84	ERS002033	O1,40z35:-	New5	-	Food	1983	(Germany from) Nigeria	54 PE	37*
21	IP6794/89	ERS002038	O48:b:-	New5	-	Dust sample	1988	(Germany from) Nigeria	54 PE	34*
22	IP4504/84	ERS002034	O48:z81:-	New6	-	Human stools	1983	USA	54 PE	41*
23	IP4770/84	ERS002035	O1,13,22:i:-	New7	-	Human stools	1984	Sweden	54 PE	36*
24	IP4985/85	ERS002036	O48:z39:-	New8	-	Human stools	1985?	(France,Paris,from) Algeria	54 PE	27*
25	IP5713/87	ERS002037	O61:z35:-	New9	-	Human	1987?	(Finland from) Sudan	54 PE	29*
26	IP7804/92	ERS002040	O48:z65:-	New10	-	Environment	1992	(Switzerland,Bern, from) Nigeria	54 PE	52*
27	IP9325/02	ERS002044	O13,22:z39:-	New10	-	Lizard	2002	Spain	54 PE	32*
28	IP8365/95	ERS002042	O48:i:-	New11	-	Human stools	1994	USA	54 PE	39*
PE- paired end
a - Illumina single lane
*-multiplex Illunima sequence
$-Depth of coverage calculated using Genome size of S. bongori 12419
£-Capillary sequenced (see methods for details)
bp - base pair
New - novel ST
