# Supplementary material for: Salmonella bongori Provides Insights into the Evolution of the Salmonellae
Source: PLoS Pathog. 2011 Aug 18;7(8):e1002191. doi: 10.1371/journal.ppat.1002191 (PMC3158058; doi:10.1371/journal.ppat.1002191)
Supplement: Table S2 — S. bongori mobile genetic element locations that were excluded from phylogenetic tree. (XLSX) [file ppat.1002191.s002.xlsx]

## Sheet: Sheet1
Supplementary Table 2
Identifier	Start	End
SB30	304633	327859
SB52	525742	533997
SB84	846948	860266
SB100	1007135	1036055
SB101	1036290	1045245
SB237	2370434	2380362
SB308	3084587	3115233
coordinates refer to the S. bongori regions excluded from the phylogenetic analysis, see text and methods.
