# Supplementary material for: Salmonella bongori Provides Insights into the Evolution of the Salmonellae
Source: PLoS Pathog. 2011 Aug 18;7(8):e1002191. doi: 10.1371/journal.ppat.1002191 (PMC3158058; doi:10.1371/journal.ppat.1002191)
Supplement: Table S3 — Details of the plasmids and primers used in this study. (XLS) [file ppat.1002191.s003.xls]

## Sheet: Sheet1
Supplementary Table 3. Plasmids and primers
Strain, plasmid or primer		Description	Reference
Plasmids
	pCX340	Expression vector for TEM1 fusion proteins	Charpentier, X and Oswald, E (2004). J Bact (16) p5486-95
	pCP20	Vector encoding the yeast Flp recombinase which wasused to remove kanamycin resistance cassettes from the S. bongori chromosome	Cherepanov, PP and Wackernagel W (1995). Gene 158 (1):9-14
	pICC522	pCX340-fabI, expressing S. bongori FabI fused to TEM1	This study
	pICC523	pCX340-sboA, expressing S. bongori SboA fused to TEM1	This study
	pICC524	pCX340-sboC, expressing S. bongori SboC fused to TEM1	This study
	pICC525	pCX340-sboD, expressing S. bongori SboD fused to TEM1	This study
	pICC526	pCX340-sboI, expressing S. bongori SboI fused to TEM1	This study
	pICC527	pCX340-sboH, expressing S. bongori SboH fused to TEM1	This study
	pICC512	pRK5-nleH1, expressing Myc-tagged NleH1	Martinez et al., Cell Micro(2010) 12(12):1718-31.
	pICC548	pRK5-sboH, expressing Myc-tagged SboH	This study
	pICC611	pCX340-sopB, expressing S. bongori SboC fused to TEM1	This study
	pICC612	pCX340-sopD, expressing S. bongori SboC fused to TEM1	This study
	pICC613	pCX340 derived vector in which the TEM1-tag was replaced by four HA-tags	This study
	pICC614	pSboI-HAx4, pICC613 expressing S. bongori SboI fused to four HA-tags	This study
	pICC615	pFabI-HAx4, pICC613 expressing S. bongori FabI fused to four HA-tags	This study
	pICC616	pSboH expressing S. bongori SboH without tag	This study
Cloning Primers
	NdeI-FabI-Fw	5‘-GTGATACATATGGGTTTTCTTTCCGGTAAGC-3‘	This study
	KpnI-FabI-Rv	5‘-CAGATGAATTCCCTTTCAGTTCCAGTTCATTCATTGC-3‘	This study
	NdeI-SboA-Fw	5‘-GTGATACATATGAATATATCATCAAGCAGAATTAA-3‘	This study
	KpnI-SboA-Rv	5‘-CGATGGTACCCGCCCAGGCCAGTGGCAG-3‘	This study
	KpnI-RBS-SboC-Fw	5‘-CAGATGGTACCAAGAAGGAGATATACCATGAATGTTATAAAAAACTGTCTTTCA-3’	This study
	KpnI-SboC-Rv	5‘-CGATGGTACCTTTTTTGTTCACTGGATAGATATCA-3‘	This study
	NdeI-SboD-Fw	5‘-GTGATACATATGTTCTTAACCTTCCCTAATGTG-3‘	This study
	EcoRI-SboD-Rv	5‘-CAGATGAATTCCCTGGAATTATAAAACTACCTTTGGT-3‘	This study
	NdeI-SboI-Fw	5‘-GTGATACATATGTTCGATATAAATAGCGCACAC-3‘	This study
	EcoRI-SboI-Rv	5‘-CAGATGAATTCCCCATTTCTGTGTTGTTCCATTTCG-3‘	This study
	KpnI-RBS-SboH-Fw	5‘-CAGATGGTACCAAGAAGGAGATATACCATGAACATA TCGTCAAGCGGAA-3‘	This study
	KpnI-SboH-Rv	5‘-CAGATGGTACCTTCTATTTTATTTAAGACTGTGTTAATA-3‘	This study
	NdeI-SopB-FW	5‘-GTGATACATATGCAAATACAGAGTTTCTGTCATTCAG-3‘	This study
	EcoRI-SopB-RV	5‘-CAGATGAATTCCCGGAGGTGACTAATGAAGAAAGG-3‘	This study
	NdeI-SopD-FW	5‘-GTGATACATATGTTAAATAATATCAATTTGAAGGAACAG-3‘	This study
	EcoRI-SopD-RV	5‘-CAGATGAATTCCCTAACATTAATATATTGCGACTACAGTT-3‘	This study
	BamHI-pRK5-SboH-FW	5‘-CACTGAGGATCCAACATATCGTCAAGCGGAATTAATAT-3‘	This study
	PstI-pRK5-SboH-RV	5‘-CTGCACTGCAGCTATTCTATTTTATTTAAGACTGTGTTAA-3‘	This study
	XbaI-SboHStop-RV	5‘-CGATTCTAGACTATTCTATTTTATTTAAGACTGTGTTAATA-3‘	This study
	Top strand HAx4 oligo cassette	5‘-AATTCGGGGTACCCATACGATGTTCCAGATTACGCTTACCCATACGATGTTCCAGATTACGCT	This study
		TACCCATACGATGTTCCAGATTACGCTTACCCATACGATGTTCCAGATTACGCTTAAT-3‘
	Bottom strand HAx4 oligo cassette	5‘-CTAGATTAAGCGTAATCTGGAACATCGTATGGGTAAGCGTAATCTGGAACATCGTATGGG	This study
		TAAGCGTAATCTGGAACATCGTATGGGTAAGCGTAATCTGGAACATCGTATGGGTACCCCG-3‘
	Deletion InvA_F	5‘-CTTAATTTAATATTAACAGGATACCTATAGTGCTGCTTTCTCTACTTAACGTGTAGGCTGG	This study
		AGCTGCTTC-3‘
	Deletion InvA_R	5‘-TTCAGAGATATCCAAATGTTGCATAGGTCTTTTCCTTAATTAAGTCCTTACATATGAATAT	This study
		CCTCCTTA-3‘
	Deletion SboH_F	5‘-GCCATACCGTTTTTCCATAACAGATGTTGATAAGAGATTTTAATGAACATGTGTAGGCT	This study
		GGAGCTGCTTC-3‘
	Deletion SboH_R	5'-GATCAGAGATACTTTATAAGGTTAGGTGAAAAAACAGGGGGATTCCTCTACATATGAA	This study
		TATCCTCCTTA-3'
Sequencing Primers
	InvA_ckf	5‘-CATGAAGTCGATGCGTTGTT-3‘	This study
	InvA_ckr	5‘-CCCCATTCTGTTCCCCTAAT-3‘	This study
	Sboh_ckf	5‘-CATTGCAATACCGACCTGTG-3‘	This study
	Sboh_ckr	5‘-AAAACGTGGCCTCAGAAATG-3‘	This study
