# Supplementary material for: Salmonella bongori Provides Insights into the Evolution of the Salmonellae
Source: PLoS Pathog. 2011 Aug 18;7(8):e1002191. doi: 10.1371/journal.ppat.1002191 (PMC3158058; doi:10.1371/journal.ppat.1002191)
Supplement: Table S4 — Details of the individual pathways present or absent in S. bongori strain 12419 and S. Typhi strains CT18. (XLS) [file ppat.1002191.s004.xls]

## Sheet: Sheet1
Supplementary Table 4
Class	Subclass	Pathway	S. bongori 12419	S. Typhi CT18
Biosynthesis	Amines and polyamines	putrescine biosynthesis I			green denotes presence of pathway, grey absence
Biosynthesis	Amines and polyamines	putrescine biosynthesis III
Biosynthesis	Amines and polyamines	UDP-N-acetyl-D-glucosamine biosynthesis I
Biosynthesis	Amines and polyamines	arginine degradation III
Biosynthesis	Amines and polyamines	glutathionylspermidine biosynthesis
Biosynthesis	Amines and polyamines	spermidine biosynthesis
Biosynthesis	Amino acids biosynthesis	alanine biosynthesis I
Biosynthesis	Amino acids biosynthesis	arginine biosynthesis I
Biosynthesis	Amino acids biosynthesis	asparagine biosynthesis I
Biosynthesis	Amino acids biosynthesis	asparagine biosynthesis III
Biosynthesis	Amino acids biosynthesis	aspartate degradation
Biosynthesis	Amino acids biosynthesis	glutamate degradation II
Biosynthesis	Amino acids biosynthesis	B-alanine biosynthesis IV
Biosynthesis	Amino acids biosynthesis	cysteine biosynthesis I
Biosynthesis	Amino acids biosynthesis	glutamate biosynthesis I
Biosynthesis	Amino acids biosynthesis	glutamate biosynthesis II
Biosynthesis	Amino acids biosynthesis	glutamate biosynthesis III
Biosynthesis	Amino acids biosynthesis	glutamine biosynthesis I
Biosynthesis	Amino acids biosynthesis	glycine biosynthesis I
Biosynthesis	Amino acids biosynthesis	histidine biosynthesis I
Biosynthesis	Amino acids biosynthesis	isoleucine biosynthesis from threonine
Biosynthesis	Amino acids biosynthesis	leucine biosynthesis
Biosynthesis	Amino acids biosynthesis	lysine biosynthesis I
Biosynthesis	Amino acids biosynthesis	methionine biosynthesis I
Biosynthesis	Amino acids biosynthesis	homoserine biosynthesis
Biosynthesis	Amino acids biosynthesis	ornithine biosynthesis
Biosynthesis	Amino acids biosynthesis	phenylalanine biosynthesis I
Biosynthesis	Amino acids biosynthesis	proline biosynthesis I
Biosynthesis	Amino acids biosynthesis	selenocysteine biosynthesis
Biosynthesis	Amino acids biosynthesis	serine biosynthesis
Biosynthesis	Amino acids biosynthesis	threonine biosynthesis from homoserine
Biosynthesis	Amino acids biosynthesis	tryptophan biosynthesis
Biosynthesis	Amino acids biosynthesis	tyrosine biosynthesis I
Biosynthesis	Amino acids biosynthesis	valine biosynthesis
Biosynthesis	Aminoacyl-tRNA charging	tRNA charging pathway
Biosynthesis	Aromatic compounds biosynthesis	chorismate biosynthesis
Biosynthesis	Aromatic compounds biosynthesis	2,3-dihydroxybenzoate biosynthesis
Biosynthesis	Carbohydrates biosynthesis	CMP-KDO biosynthesis I
Biosynthesis	Carbohydrates biosynthesis	glycogen biosynthesis I
Biosynthesis	Carbohydrates biosynthesis	gluconeogenesis
Biosynthesis	Carbohydrates biosynthesis	glycogen degradation I
Biosynthesis	Carbohydrates biosynthesis	ADP-L-glycero-B-D-manno-heptose biosynthesis
Biosynthesis	Carbohydrates biosynthesis	UDP-galactose biosynthesis
Biosynthesis	Carbohydrates biosynthesis	trehalose biosynthesis I
Biosynthesis	Carbohydrates biosynthesis	dTDP-L-rhamnose biosynthesis I
Biosynthesis	Cell structures biosynthesis	colanic acid building blocks biosynthesis
Biosynthesis	Cell structures biosynthesis	enterobacterial common antigen biosynthesis
Biosynthesis	Cell structures biosynthesis	GDP-mannose metabolism
Biosynthesis	Cell structures biosynthesis	KDO transfer to lipid IVA
Biosynthesis	Cell structures biosynthesis	lipid-A-precursor biosynthesis
Biosynthesis	Cell structures biosynthesis	peptidoglycan biosynthesis I
Biosynthesis	Cell structures biosynthesis	Vi antigen biosynthesis
Biosynthesis	Cofactors, prosthetic groups and electron carriers biosynthesis	S-adenosylmethionine biosynthesis
Biosynthesis	Cofactors, prosthetic groups and electron carriers biosynthesis	coenzyme A biosynthesis
Biosynthesis	Cofactors, prosthetic groups and electron carriers biosynthesis	pantothenate and coenzyme A biosynthesis I
Biosynthesis	Cofactors, prosthetic groups and electron carriers biosynthesis	2'-(5'-phosphoribosyl)-3'-dephospho-CoA biosynthesis I
Biosynthesis	Cofactors, prosthetic groups and electron carriers biosynthesis	lipoate biosynthesis and incorporation I
Biosynthesis	Cofactors, prosthetic groups and electron carriers biosynthesis	lipoate biosynthesis and incorporation II
Biosynthesis	Cofactors, prosthetic groups and electron carriers biosynthesis	lipoate salvage and modification
Biosynthesis	Cofactors, prosthetic groups and electron carriers biosynthesis	NAD phosphorylation and dephosphorylation
Biosynthesis	Cofactors, prosthetic groups and electron carriers biosynthesis	NAD biosynthesis I
Biosynthesis	Cofactors, prosthetic groups and electron carriers biosynthesis	NAD salvage pathway I
Biosynthesis	Cofactors, prosthetic groups and electron carriers biosynthesis	di-trans-poly-cis-undecaprenyldiphosphate biosynthesis
Biosynthesis	Cofactors, prosthetic groups and electron carriers biosynthesis	methylerythritol phosphate pathway
Biosynthesis	Cofactors, prosthetic groups and electron carriers biosynthesis	octaprenyl diphosphate pathway
Biosynthesis	Cofactors, prosthetic groups and electron carriers biosynthesis	polyisoprenoid biosynthesis
Biosynthesis	Cofactors, prosthetic groups and electron carriers biosynthesis	trans,trans-farnesyl diphosphate biosynthesis
Biosynthesis	Cofactors, prosthetic groups and electron carriers biosynthesis	siroheme biosynthesis
Biosynthesis	Cofactors, prosthetic groups and electron carriers biosynthesis	heme biosynthesis from uroporphyrinogen II
Biosynthesis	Cofactors, prosthetic groups and electron carriers biosynthesis	1,4-dihydroxy-2-napthoate biosynthesis I
Biosynthesis	Cofactors, prosthetic groups and electron carriers biosynthesis	demethylmenaquinone-8 biosynthesis
Biosynthesis	Cofactors, prosthetic groups and electron carriers biosynthesis	menaquinone-8 biosynthesis
Biosynthesis	Cofactors, prosthetic groups and electron carriers biosynthesis	glutathione biosynthesis
Biosynthesis	Cofactors, prosthetic groups and electron carriers biosynthesis	glutathione redox reactions II
Biosynthesis	Cofactors, prosthetic groups and electron carriers biosynthesis	thioredoxin pathway
Biosynthesis	Cofactors, prosthetic groups and electron carriers biosynthesis	tetrapyrrole biosynthesis
Biosynthesis	Cofactors, prosthetic groups and electron carriers biosynthesis	biotin biosynthesis I
Biosynthesis	Cofactors, prosthetic groups and electron carriers biosynthesis	folate polyglutamlyation
Biosynthesis	Cofactors, prosthetic groups and electron carriers biosynthesis	formylTHF biosynthesis I
Biosynthesis	Cofactors, prosthetic groups and electron carriers biosynthesis	tetrahydrofolate biosynthesis I
Biosynthesis	Cofactors, prosthetic groups and electron carriers biosynthesis	pantothenate biosynthesis I
Biosynthesis	Cofactors, prosthetic groups and electron carriers biosynthesis	pyroxidal 5'-phosphate biosynthesis
Biosynthesis	Cofactors, prosthetic groups and electron carriers biosynthesis	pyroxidal 5'-phosphate salvage pathway
Biosynthesis	Cofactors, prosthetic groups and electron carriers biosynthesis	flavin biosynthesis
Biosynthesis	Cofactors, prosthetic groups and electron carriers biosynthesis	thiamine biosynthesis
Biosynthesis	Cofactors, prosthetic groups and electron carriers biosynthesis	5,6-dimethylbenzimidazole biosynthesis
Biosynthesis	Cofactors, prosthetic groups and electron carriers biosynthesis	adenosylcobalamin biosynthesis from cobyrinate a,c-diamide I
Biosynthesis	Cofactors, prosthetic groups and electron carriers biosynthesis	aminopropanol phosphate biosynthesis
Biosynthesis	Cofactors, prosthetic groups and electron carriers biosynthesis	adenosylcobalamin biosynthesis I (early cobalt insertion)
Biosynthesis	Cofactors, prosthetic groups and electron carriers biosynthesis	adenosylcobalamin salvage from cobinamide and cobalamin
Biosynthesis	Fatty acids and lipids biosynthesis	acyl-CoA hydrolysis
Biosynthesis	Fatty acids and lipids biosynthesis	biotin-carboxyl carrier protein
Biosynthesis	Fatty acids and lipids biosynthesis	KDO2-lipid A biosynthesis I
Biosynthesis	Fatty acids and lipids biosynthesis	lipid-A-core biosynthesis
Biosynthesis	Fatty acids and lipids biosynthesis	fatty acid elongation -- unsaturated
Biosynthesis	Fatty acids and lipids biosynthesis	fatty acid biosynthesis initiation I
Biosynthesis	Fatty acids and lipids biosynthesis	fatty acid biosynthesis initiation II
Biosynthesis	Fatty acids and lipids biosynthesis	fatty acid biosynthesis initiation III
Biosynthesis	Fatty acids and lipids biosynthesis	fatty acid elongation -- saturated
Biosynthesis	Fatty acids and lipids biosynthesis	cyclopropane fatty acid (CFA) biosynthesis
Biosynthesis	Fatty acids and lipids biosynthesis	cardiolipin biosynthesis I
Biosynthesis	Fatty acids and lipids biosynthesis	CDP-diacylglycerol biosynthesis I
Biosynthesis	Fatty acids and lipids biosynthesis	phosphatidyl-ethanolamine biosynthesis
Biosynthesis	Metabolic regulators biosynthesis	ppGpp biosynthesis
Biosynthesis	Nucleosides and nucleotides biosynthesis	purine nucleotides de novo biosynthesis I
Biosynthesis	Nucleosides and nucleotides biosynthesis	salvage pathways of adenine, hypoxanthine and their nucleosides
Biosynthesis	Nucleosides and nucleotides biosynthesis	salvage pathways of guanine, xanthine and their nucleosides
Biosynthesis	Nucleosides and nucleotides biosynthesis	salvage pathways of purine and pyrimidine nucleotides
Biosynthesis	Nucleosides and nucleotides biosynthesis	de novo biosynthesis of pyrimidine deoxyribonucleotides
Biosynthesis	Nucleosides and nucleotides biosynthesis	de novo biosynthesis of pyrimidine ribonucleotides
Biosynthesis	Nucleosides and nucleotides biosynthesis	de novo biosynthesis of uridine-5'-monophosphate
Biosynthesis	Nucleosides and nucleotides biosynthesis	pyrimidine ribonucleotides interconversion
Biosynthesis	Nucleosides and nucleotides biosynthesis	salvage pathways of pyrimidine deoxyribonucleotides
Biosynthesis	Nucleosides and nucleotides biosynthesis	salvage pathways of pyrimidine ribonucleotides
Biosynthesis	Other	PRPP biosynthesis I
Biosynthesis	Siderophore biosynthesis	enterobactin biosynthesis
Degradation/Utilisation/Assimilation	Alcohols degradation	ethylene glycol degradation
Degradation/Utilisation/Assimilation	Alcohols degradation	1,2-propanediol degradation
Degradation/Utilisation/Assimilation	Alcohols degradation	ethanol degradation
Degradation/Utilisation/Assimilation	Alcohols degradation	glycerol degradation I
Degradation/Utilisation/Assimilation	Alcohols degradation	glycerol degradation II
Degradation/Utilisation/Assimilation	Aldehyde degradation	methylglyoxal degradation I
Degradation/Utilisation/Assimilation	Aldehyde degradation	methylglyoxal degradation III
Degradation/Utilisation/Assimilation	Aldehyde degradation	L-lactaldehyde degradation (aerobic)
Degradation/Utilisation/Assimilation	Aldehyde degradation	L-lactaldehyde degradation (anaerobic)
Degradation/Utilisation/Assimilation	Amines and polyamines	N-acetylglucosamine degradation
Degradation/Utilisation/Assimilation	Amines and polyamines	N-acetylneuraminate and N-acetylmannosamine degradation
Degradation/Utilisation/Assimilation	Amines and polyamines	4-aminobutyrate degradation I
Degradation/Utilisation/Assimilation	Amines and polyamines	allantoin degradation IV (anaerobic)
Degradation/Utilisation/Assimilation	Amines and polyamines	allantoin degradation to ureidoglycolate II
Degradation/Utilisation/Assimilation	Amines and polyamines	carnitine degradation
Degradation/Utilisation/Assimilation	Amino acids degradation	alanine degradation I
Degradation/Utilisation/Assimilation	Amino acids degradation	arginine degradation II
Degradation/Utilisation/Assimilation	Amino acids degradation	asparagine degradation I
Degradation/Utilisation/Assimilation	Amino acids degradation	glutamine degradation II
Degradation/Utilisation/Assimilation	Amino acids degradation	glycine cleavage complex
Degradation/Utilisation/Assimilation	Amino acids degradation	histidine degradation I
Degradation/Utilisation/Assimilation	Amino acids degradation	lysine degradation I
Degradation/Utilisation/Assimilation	Amino acids degradation	citrulline degradation
Degradation/Utilisation/Assimilation	Amino acids degradation	proline degradation I
Degradation/Utilisation/Assimilation	Amino acids degradation	L-serine degradation
Degradation/Utilisation/Assimilation	Amino acids degradation	threonine degradation I
Degradation/Utilisation/Assimilation	Amino acids degradation	threonine degradation II
Degradation/Utilisation/Assimilation	Aromatic compounds degradation	4-hydroxyphenylacetate degradation
Degradation/Utilisation/Assimilation	Carbohydrates degradation	L-arabinose degradation I
Degradation/Utilisation/Assimilation	Carbohydrates degradation	trehalose degradation I
Degradation/Utilisation/Assimilation	Carbohydrates degradation	trehalose degradation II
Degradation/Utilisation/Assimilation	Carbohydrates degradation	xylose degradation I
Degradation/Utilisation/Assimilation	Carbohydrates degradation	D-mannose degradation
Degradation/Utilisation/Assimilation	Carbohydrates degradation	fructose degradation
Degradation/Utilisation/Assimilation	Carbohydrates degradation	glucose and glucose-1-phosphate degradation
Degradation/Utilisation/Assimilation	Carbohydrates degradation	L-lyxose degradation
Degradation/Utilisation/Assimilation	Carbohydrates degradation	melibiose degradation
Degradation/Utilisation/Assimilation	Carbohydrates degradation	rhamnose degradation
Degradation/Utilisation/Assimilation	Carbohydrates degradation	ribose degradation
Degradation/Utilisation/Assimilation	Carboxylates degradation	acetate conversion to acetyl-CoA
Degradation/Utilisation/Assimilation	Carboxylates degradation	acetyl-CoA biosynthesis (from pyruvate)
Degradation/Utilisation/Assimilation	Carboxylates degradation	glycolate and glyoxylate degradation I
Degradation/Utilisation/Assimilation	Carboxylates degradation	L-ascorbate degradation, anaerobic
Degradation/Utilisation/Assimilation	Carboxylates degradation	acetate formation from acetyl-CoA I
Degradation/Utilisation/Assimilation	Carboxylates degradation	2-methylcitrate cycle I
Degradation/Utilisation/Assimilation	Carboxylates degradation	conversion of succinate to propionate
Degradation/Utilisation/Assimilation	Other	removal of superoxide radicals
Degradation/Utilisation/Assimilation	Fatty acids degradation	Fatty acid B-oxidation
Degradation/Utilisation/Assimilation	Inorganic nutrients metabolism	phosphonate degradation
Degradation/Utilisation/Assimilation	Inorganic nutrients metabolism	sulfate activation for sulfonation
Degradation/Utilisation/Assimilation	Inorganic nutrients metabolism	sulfate reduction I (assimilatory)
Degradation/Utilisation/Assimilation	Inorganic nutrients metabolism	sulfide oxidation III
Degradation/Utilisation/Assimilation	Inorganic nutrients metabolism	tetrathionate reduction I
Degradation/Utilisation/Assimilation	Inorganic nutrients metabolism	thiosulfate disproportionation II
Degradation/Utilisation/Assimilation	Inorganic nutrients metabolism	thiosulfate disproportionation III
Degradation/Utilisation/Assimilation	Nucleosides and nucleotides degradation and recycling	degradation of purine ribonucleotides
Degradation/Utilisation/Assimilation	Nucleosides and nucleotides degradation and recycling	degradation of pyrimidine deoxyribonucelotides
Degradation/Utilisation/Assimilation	Nucleosides and nucleotides degradation and recycling	degradation of pyrimidine ribonucleotides
Degradation/Utilisation/Assimilation	Nucleosides and nucleotides degradation and recycling	purine deoxyribonucleosides degradation
Degradation/Utilisation/Assimilation	Secondary metabolites degradation	B-D-glucoronide and D-glucoronate degradation
Degradation/Utilisation/Assimilation	Secondary metabolites degradation	D-galactarate degradation
Degradation/Utilisation/Assimilation	Secondary metabolites degradation	D-glucarate degradation
Degradation/Utilisation/Assimilation	Secondary metabolites degradation	D-galacturonate degradation
Degradation/Utilisation/Assimilation	Secondary metabolites degradation	L-idonate degradation
Degradation/Utilisation/Assimilation	Secondary metabolites degradation	galactitol degradation
Degradation/Utilisation/Assimilation	Secondary metabolites degradation	mannitol degradation I
Degradation/Utilisation/Assimilation	Secondary metabolites degradation	sorbitol degradation
Detoxification	Acid resistance	arginine dependent acid resistance
Generation of precursor metabolites and energy		Entner-Douderoff pathway I
Generation of precursor metabolites and energy		pyruvate dehydrogenase complex
Generation of precursor metabolites and energy	Chemoautotrophic metabolism	hydrogen oxidation I (aerobic)
Generation of precursor metabolites and energy	Fermentation	mixed acid fermentation
Generation of precursor metabolites and energy	Glycolysis	glycolysis I
Generation of precursor metabolites and energy	Respiration	NADH to cyctochrome bd oxidase electron transfer
Generation of precursor metabolites and energy	Respiration	NADH to cyctochrome bo oxidase electron transfer
Generation of precursor metabolites and energy	Respiration	succinate to cytochrome bd oxidase electron transfer
Generation of precursor metabolites and energy	Respiration	succinate to cytochrome bo oxidase electron transfer
Generation of precursor metabolites and energy	Respiration	formate to dimethyl sulfoxide electron transfer
Generation of precursor metabolites and energy	Respiration	formate to nitrate electron transfer
Generation of precursor metabolites and energy	Respiration	formate to trimethylamine N-oxide electron transfer
Generation of precursor metabolites and energy	Respiration	NADH to dimethyl sulfoxide electron transfer
Generation of precursor metabolites and energy	Respiration	NADH to fumarate electron transfer
Generation of precursor metabolites and energy	Respiration	NADH to nitrate electron transfer
Generation of precursor metabolites and energy	Respiration	respiration (anaerobic)
Generation of precursor metabolites and energy	TCA cycle	glyoxylate cycle
Generation of precursor metabolites and energy	TCA cycle	pyruvate oxidation pathway
Generation of precursor metabolites and energy	TCA cycle	TCA cycle
